# Supplementary material for: Bacterial Diversity of Arctic Soils with Long-Standing Pollution by Petroleum Products and Heavy Metals
Source: Microorganisms. 2025 Dec 26;14(1):55. doi: 10.3390/microorganisms14010055 (PMC12843735; doi:10.3390/microorganisms14010055)
Supplement: Supplementary file 1 [file microorganisms-14-00055-s001.zip]

Archive with 1 entries (1 files):
- microorganisms-4016807-supplementary.pdf
